# Supplementary material for: Application of proteomics to understand the molecular mechanisms determining meat quality of beef muscles during postmortem aging
Source: PLoS One. 2021 Mar 1;16(3):e0246955. doi: 10.1371/journal.pone.0246955 (PMC7920376; doi:10.1371/journal.pone.0246955)
Supplement: S1 Table — (XLSX) [file pone.0246955.s004.xlsx]

## Sheet: all_diff_prot_sig
Application of proteomics to understand the molecular mechanisms behind meat quality of beef muscles during postmortem aging
Bin Yang, Xuejun Liu
S1 Table. The list of the differentially expression proteins between different time points at room temperature storage.
Protein	Description	Gene	d 0_1	d 0_3	d 0_2	d3.5_2	d 3.5_1	d 3.5_3	d 7_1	d 7_3	d 7_2	3.5 d vs 0 d.FC	3.5 d vs 0 dP.value	3.5 d vs 0 d.log2FC	3.5 d vs 0 d.UP.DOWN	7 d vs 0 d.FC	7 d vs 0 d.P.value	7 d vs 0 d.log2FC	7 d vs 0 d.UP.DOWN	7 d vs 3.5 d.FC	7 d vs 3.5 d.P.value	7 d vs 3.5 d.log2FC	7 d vs 3.5 d.UP.DOWN	GO_NUM	GO_Description	KEGG_Description	KEGG_EC	KEGG_ko	COG_Function_Description	COG_Function_Class	COG_Class_Description
A0A0S1S470	ATP synthase subunit a	ATP6	290.4	183.9	142.1	170.3	198.3	147.7	87.5	132.9	102.5	NA	NA	NA	NA	NA	NA	NA	NA	0.625412	0.0316402	-0.677122	down	2	Molecular Function:hydrogen ion transmembrane transporter activity (GO:0015078),Biological Process:ATP synthesis coupled proton transport (GO:0015986)	F-type H+-transporting ATPase subunit a	--	ko00190 Oxidative phosphorylation ko01100 Metabolic pathways ko05010 Alzheimer's disease ko05012 Parkinson's disease ko05016 Huntington's disease	FoF1-type ATP synthase, membrane subunit a	C	Energy production and conversion ;
A0A140T897	Serum albumin	ALB	91557.7	93040.2	106835	77687.8	77808.7	73164.4	65198.8	66257.7	59377.8	0.784609	0.0399325	-0.349955	down	0.654814	0.0104219	-0.610844	down	NA	NA	NA	NA	2	Cellular Component:extracellular space (GO:0005615),Biological Process:transport (GO:0006810)	serum albumin	--	ko04918 Thyroid hormone synthesis	--	--	--
A0A1K0FUF3	Myoglobin	GLNG	162797	189171	183611	172335	164717	164366	149891	133221	125652	NA	NA	NA	NA	0.76322	0.0175295	-0.38983	down	0.815217	0.0373492	-0.294743	down	3	Biological Process:oxygen transport (GO:0015671),Molecular Function:oxygen binding (GO:0019825),Molecular Function:heme binding (GO:0020037)	myoglobin	--	--	--	--	--
A0A3Q1LMV5	Uncharacterized protein		10768.1	10735.5	10706.5	9570.3	10000.3	9686.2	8651.1	9064	7963.5	NA	NA	NA	NA	0.797222	0.0207803	-0.326947	down	NA	NA	NA	NA	3	Molecular Function:glutathione transferase activity (GO:0004364),Molecular Function:protein binding (GO:0005515),Biological Process:metabolic process (GO:0008152)	glutathione S-transferase	2.5.1.18	ko00480 Glutathione metabolism ko00980 Metabolism of xenobiotics by cytochrome P450 ko00982 Drug metabolism - cytochrome P450 ko01524 Platinum drug resistance ko05200 Pathways in cancer ko05204 Chemical carcinogenesis ko05225 Hepatocellular carcinoma ko05418 Fluid shear stress and atherosclerosis	Glutathione S-transferase	O	Posttranslational modification, protein turnover, chaperones ;
A0A3Q1LPQ6	Tropomyosin alpha-1 chain	TPM1	545.4	475.2	1193.7	560.9	489.4	498.4	444.6	389	416.6	NA	NA	NA	NA	NA	NA	NA	NA	0.807258	0.0269163	-0.308899	down	--	--	tropomyosin 1	--	ko04260 Cardiac muscle contraction ko04261 Adrenergic signaling in cardiomyocytes ko05206 MicroRNAs in cancer ko05410 Hypertrophic cardiomyopathy (HCM) ko05414 Dilated cardiomyopathy (DCM)	Chromosome segregation ATPase	D	Cell cycle control, cell division, chromosome partitioning ;
A0A3Q1LRD1	Phosphoglucomutase-1	PGM1	68507.8	68101	66639.3	60456.4	64737.9	61081.1	54078.4	55222	49458.7	NA	NA	NA	NA	0.78111	0.0085914	-0.356403	down	NA	NA	NA	NA	2	Biological Process:carbohydrate metabolic process (GO:0005975),Biological Process:organic substance metabolic process (GO:0071704)	phosphoglucomutase	5.4.2.2	ko00010 Glycolysis / Gluconeogenesis ko00030 Pentose phosphate pathway ko00052 Galactose metabolism ko00230 Purine metabolism ko00500 Starch and sucrose metabolism ko00520 Amino sugar and nucleotide sugar metabolism ko01100 Metabolic pathways	Phosphoglucomutase	G	Carbohydrate transport and metabolism ;
A0A3Q1M5R4	L-lactate dehydrogenase B chain	LDHB	8886.7	9060.6	8663.6	7899.2	8146.6	7948.4	6595.7	6761.5	6223.2	NA	NA	NA	NA	0.735804	0.00047549	-0.442607	down	0.816047	0.00430413	-0.293275	down	3	Molecular Function:oxidoreductase activity (GO:0016491),Biological Process:carboxylic acid metabolic process (GO:0019752),Biological Process:oxidation-reduction process (GO:0055114)	L-lactate dehydrogenase	1.1.1.27	ko00010 Glycolysis / Gluconeogenesis ko00270 Cysteine and methionine metabolism ko00620 Pyruvate metabolism ko00640 Propanoate metabolism ko01100 Metabolic pathways ko04922 Glucagon signaling pathway	Malate/lactate dehydrogenase	C	Energy production and conversion ;
A0A3Q1M8I6	Ubiquitin carboxyl-terminal hydrolase isozyme L1	UCHL1	292.1	290.7	300.9	391.2	447.5	341.7	296.5	233.4	271.3	NA	NA	NA	NA	NA	NA	NA	NA	0.678753	0.0331604	-0.559041	down	6	Molecular Function:thiol-dependent ubiquitin-specific protease activity (GO:0004843),Cellular Component:intracellular (GO:0005622),Biological Process:ubiquitin-dependent protein catabolic process (GO:0006511),Biological Process:protein deubiquitination (GO:0016579),Molecular Function:hydrolase activity (GO:0016787),Molecular Function:ligase activity (GO:0016874)	ubiquitin carboxyl-terminal hydrolase L1	3.4.19.12	ko05012 Parkinson's disease	--	--	--
A0A3Q1MAU7	S-formylglutathione hydrolase	ESD	2066.3	1953.9	1972	1789.4	1807.9	1870.9	1592.6	1697.1	1555.9	NA	NA	NA	NA	0.808651	0.00253781	-0.30641	down	NA	NA	NA	NA	2	Molecular Function:S-formylglutathione hydrolase activity (GO:0018738),Biological Process:formaldehyde catabolic process (GO:0046294)	S-formylglutathione hydrolase	3.1.2.12	ko01200 Carbon metabolism	S-formylglutathione hydrolase FrmB	V	Defense mechanisms ;
A0A3Q1MFB7	Uncharacterized protein	ZNF706	63.7	68.5	65.1	64.2	68	64.9	49.6	42.9	54.3	NA	NA	NA	NA	0.744045	0.0229601	-0.426539	down	0.7448	0.0262325	-0.425076	down	--	--	--	--	--	--	--	--
A0A3Q1MGZ4	Triokinase/FMN cyclase	TKFC	84.5	72.5	75.5	93.4	88.8	92.5	106	111.2	100	NA	NA	NA	NA	1.3643	0.00447626	0.448162	up	NA	NA	NA	NA	2	Molecular Function:glycerone kinase activity (GO:0004371),Biological Process:glycerol metabolic process (GO:0006071)	--	--	ko00051 Fructose and mannose metabolism ko00561 Glycerolipid metabolism ko01100 Metabolic pathways ko01200 Carbon metabolism ko04622 RIG-I-like receptor signaling pathway	Dihydroxyacetone kinase	G	Carbohydrate transport and metabolism ;
A0A3Q1MJK1	Serpin B6	SERPINB6	1331.5	1360.7	1328.7	1159	1087.2	1143.7	932.5	911.2	901	NA	NA	NA	NA	0.682608	7.24e-06	-0.55087	down	0.80967	0.00426157	-0.304594	down	1	Cellular Component:extracellular space (GO:0005615)	serpin B	--	ko05146 Amoebiasis	Serine protease inhibitor	O	Posttranslational modification, protein turnover, chaperones ;
A0A3Q1MN61	Uncharacterized protein	LOC616942	208.4	183.7	170	170.8	160.7	184.4	136.7	156.9	141	NA	NA	NA	NA	0.773172	0.0430197	-0.371139	down	NA	NA	NA	NA	1	Molecular Function:protein binding (GO:0005515)	major histocompatibility complex, class I	--	ko04144 Endocytosis ko04145 Phagosome ko04218 Cellular senescence ko04514 Cell adhesion molecules (CAMs) ko04612 Antigen processing and presentation ko04940 Type I diabetes mellitus ko05165 Human papillomavirus infection ko05166 HTLV-I infection ko05167 Kaposi's sarcoma-associated herpesvirus infection ko05168 Herpes simplex infection ko05169 Epstein-Barr virus infection ko05203 Viral carcinogene…	--	--	--
A0A3Q1N191	GCN1, eIF2 alpha kinase activator homolog	GCN1	82.3	66.6	68.8	69.2	54.7	59.7	42.2	43.6	52.8	NA	NA	NA	NA	0.636656	0.0150232	-0.651414	down	NA	NA	NA	NA	6	Biological Process:regulation of translation (GO:0006417),Molecular Function:protein kinase regulator activity (GO:0019887),Molecular Function:protein kinase binding (GO:0019901),Biological Process:cellular response to stress (GO:0033554),Biological Process:positive regulation of kinase activity (GO:0033674),Molecular Function:ribosome binding (GO:0043022)	--	--	--	Predicted NTPase, NACHT family domain	T	Signal transduction mechanisms ;
A0A3Q1NC75	Calumenin	CALU	304.2	311.5	314.4	361.7	307.8	412.6	442.1	455.5	397.5	NA	NA	NA	NA	1.39243	0.0177689	0.477606	up	NA	NA	NA	NA	1	Molecular Function:calcium ion binding (GO:0005509)	--	--	--	Ca2+-binding protein, EF-hand superfamily	T	Signal transduction mechanisms ;
A0A3S5ZPB0	Aldolase, fructose-bisphosphate C	ALDOC	7381.8	7910	7830.1	6282.9	7159.3	6560.5	5386.7	5826.4	5377.7	NA	NA	NA	NA	0.717536	0.000630867	-0.478876	down	0.829428	0.0284822	-0.269811	down	2	Molecular Function:fructose-bisphosphate aldolase activity (GO:0004332),Biological Process:glycolytic process (GO:0006096)	fructose-bisphosphate aldolase, class I	4.1.2.13	ko00010 Glycolysis / Gluconeogenesis ko00030 Pentose phosphate pathway ko00051 Fructose and mannose metabolism ko01100 Metabolic pathways ko01200 Carbon metabolism ko01230 Biosynthesis of amino acids	Fructose-bisphosphate aldolase class 1	G	Carbohydrate transport and metabolism ;
A2I7M9	Serpin A3-2	SERPINA3-2	418.8	417.5	396.1	389.7	353.7	332	337.1	298.5	323.2	NA	NA	NA	NA	0.777994	0.00420945	-0.362169	down	NA	NA	NA	NA	1	Cellular Component:extracellular space (GO:0005615)	serpin peptidase inhibitor, clade A	--	--	Serine protease inhibitor	O	Posttranslational modification, protein turnover, chaperones ;
A2I7N0	Serpin A3-4	SERPINA3-4	289.5	319.5	323.5	256.3	287.5	249.3	233.9	249.6	232.4	NA	NA	NA	NA	0.767721	0.00947201	-0.381346	down	NA	NA	NA	NA	1	Cellular Component:extracellular space (GO:0005615)	serpin peptidase inhibitor, clade A	--	--	Serine protease inhibitor	O	Posttranslational modification, protein turnover, chaperones ;
A4IFG0	GSTM1 protein	GSTM1	6489.8	6142.6	6218.9	5876.9	5956.1	5972.3	5121.8	5355.2	4977.6	NA	NA	NA	NA	0.819816	0.00176173	-0.286628	down	NA	NA	NA	NA	3	Molecular Function:glutathione transferase activity (GO:0004364),Molecular Function:protein binding (GO:0005515),Biological Process:metabolic process (GO:0008152)	glutathione S-transferase	2.5.1.18	ko00480 Glutathione metabolism ko00980 Metabolism of xenobiotics by cytochrome P450 ko00982 Drug metabolism - cytochrome P450 ko01524 Platinum drug resistance ko05200 Pathways in cancer ko05204 Chemical carcinogenesis ko05225 Hepatocellular carcinoma ko05418 Fluid shear stress and atherosclerosis	Glutathione S-transferase	O	Posttranslational modification, protein turnover, chaperones ;
A4IFK4	SYNPO2 protein	SYNPO2	8489.3	8665.5	8415.9	8492.4	8018.1	8409.6	6958.8	7009.5	6766.7	NA	NA	NA	NA	0.810889	0.000103702	-0.302424	down	0.832059	0.00358518	-0.265242	down	1	Molecular Function:protein binding (GO:0005515)	--	--	--	--	--	--
A6H7D3	KRT18 protein (Fragment)	KRT18	427.6	377	354.7	228.1	371.3	406.4	279.8	296.9	317	NA	NA	NA	NA	0.770896	0.0361814	-0.375391	down	NA	NA	NA	NA	2	Molecular Function:structural molecule activity (GO:0005198),Cellular Component:intermediate filament (GO:0005882)	type I keratin, acidic	--	--	--	--	--
A6QLL8	Fructose-bisphosphate aldolase	ALDOA	136420	139695	136439	123746	132461	116654	103386	103590	94120.6	NA	NA	NA	NA	0.729837	0.0034556	-0.454354	down	0.807531	0.0162491	-0.308411	down	2	Molecular Function:fructose-bisphosphate aldolase activity (GO:0004332),Biological Process:glycolytic process (GO:0006096)	fructose-bisphosphate aldolase, class I	4.1.2.13	ko00010 Glycolysis / Gluconeogenesis ko00030 Pentose phosphate pathway ko00051 Fructose and mannose metabolism ko01100 Metabolic pathways ko01200 Carbon metabolism ko01230 Biosynthesis of amino acids	Fructose-bisphosphate aldolase class 1	G	Carbohydrate transport and metabolism ;
A6QNM1	CAST protein (Fragment)	CAST	1009.5	928.7	896.3	986.7	896	890.8	768.8	799.6	682.4	NA	NA	NA	NA	0.794073	0.0161552	-0.332656	down	0.811538	0.0210864	-0.30127	down	--	--	calpastatin	--	--	--	--	--
A6QNN1	TRDN protein	TRDN	738	715.1	724.8	969.3	915.9	997	971.5	1133.6	975	1.32338	0.00670606	0.404233	up	1.41425	0.0286012	0.500039	up	NA	NA	NA	NA	4	Molecular Function:receptor binding (GO:0005102),Cellular Component:membrane (GO:0016020),Cellular Component:integral component of membrane (GO:0016021),Cellular Component:sarcoplasmic reticulum (GO:0016529)	--	--	--	--	--	--
A6QR19	ENO2 protein	ENO2	6956.8	6518.2	6079.3	5107.7	4685.6	5454.2	6162.1	6940.7	5912.9	0.779752	0.0135292	-0.358913	down	NA	NA	NA	NA	1.24714	0.0346971	0.318618	up	4	Cellular Component:phosphopyruvate hydratase complex (GO:0000015),Molecular Function:magnesium ion binding (GO:0000287),Molecular Function:phosphopyruvate hydratase activity (GO:0004634),Biological Process:glycolytic process (GO:0006096)	enolase	4.2.1.11	ko00010 Glycolysis / Gluconeogenesis ko01100 Metabolic pathways ko01200 Carbon metabolism ko01230 Biosynthesis of amino acids ko03018 RNA degradation ko04066 HIF-1 signaling pathway	Enolase	G	Carbohydrate transport and metabolism ;
A7YWL9	GSPT1 protein	GSPT1	255	251.2	261.5	330.9	297.3	299.6	288.7	280.1	296.6	1.20855	0.031327	0.273271	up	NA	NA	NA	NA	NA	NA	NA	NA	2	Molecular Function:GTPase activity (GO:0003924),Molecular Function:GTP binding (GO:0005525)	peptide chain release factor subunit 3	--	ko03015 mRNA surveillance pathway	Translation elongation factor EF-1alpha (GTPase)	J	Translation, ribosomal structure and biogenesis ;
B3IVN4	M1-type pyruvate kinase (Fragment)	PKM	9319.9	9186.4	9122.2	8411.1	8346.9	7741.2	6980.5	7338.7	6135.7	NA	NA	NA	NA	0.740355	0.0193145	-0.433711	down	NA	NA	NA	NA	4	Molecular Function:magnesium ion binding (GO:0000287),Molecular Function:pyruvate kinase activity (GO:0004743),Biological Process:glycolytic process (GO:0006096),Molecular Function:potassium ion binding (GO:0030955)	pyruvate kinase	2.7.1.40	ko00010 Glycolysis / Gluconeogenesis ko00230 Purine metabolism ko00620 Pyruvate metabolism ko01100 Metabolic pathways ko01200 Carbon metabolism ko01230 Biosynthesis of amino acids ko04922 Glucagon signaling pathway ko04930 Type II diabetes mellitus ko05165 Human papillomavirus infection ko05203 Viral carcinogenesis ko05230 Central carbon metabolism in cancer	Pyruvate kinase	G	Carbohydrate transport and metabolism ;
B8Y898	Malic enzyme	ME1	561.3	526.8	495.9	470.6	475.1	457.8	387.1	419.5	389	NA	NA	NA	NA	0.754798	0.00825951	-0.405838	down	NA	NA	NA	NA	5	Molecular Function:malic enzyme activity (GO:0004470),Molecular Function:malate dehydrogenase (decarboxylating) (NAD+) activity (GO:0004471),Biological Process:malate metabolic process (GO:0006108),Molecular Function:NAD binding (GO:0051287),Biological Process:oxidation-reduction process (GO:0055114)	malate dehydrogenase (oxaloacetate-decarboxylating)(NADP+)	1.1.1.40	ko00620 Pyruvate metabolism ko01100 Metabolic pathways ko01200 Carbon metabolism	Malic enzyme	C	Energy production and conversion ;
D4QBB4	Globin A1	HBB	27258.5	27464.2	28765.8	26749.8	30541.9	26364.3	22687.4	22096.3	21604	NA	NA	NA	NA	0.795172	0.0010831	-0.330662	down	0.79358	0.0433922	-0.333553	down	5	Molecular Function:iron ion binding (GO:0005506),Cellular Component:hemoglobin complex (GO:0005833),Biological Process:oxygen transport (GO:0015671),Molecular Function:oxygen binding (GO:0019825),Molecular Function:heme binding (GO:0020037)	hemoglobin subunit beta	--	ko05143 African trypanosomiasis ko05144 Malaria	--	--	--
E1BDC7	Synaptopodin 2 like	SYNPO2L	3205.6	3239	3173.2	3224.9	3039	3143.8	2677.1	2603.5	2681.5	NA	NA	NA	NA	0.82785	0.000106872	-0.272558	down	NA	NA	NA	NA	1	Molecular Function:protein binding (GO:0005515)	--	--	--	--	--	--
E1BKJ4	Glucosidase alpha, neutral C	GANC	451.2	463.5	475.1	367.7	454.1	333.6	325.1	299.6	288.1	NA	NA	NA	NA	0.656785	0.000639685	-0.606507	down	NA	NA	NA	NA	1	Biological Process:carbohydrate metabolic process (GO:0005975)	neutral alpha-glucosidase C	3.2.1.20	ko00052 Galactose metabolism ko00500 Starch and sucrose metabolism ko01100 Metabolic pathways	Alpha-glucosidase, glycosyl hydrolase family GH31	G	Carbohydrate transport and metabolism ;
E1BMJ0	Uncharacterized protein	SERPING1	23.5	22.3	19.9	17.8	15.5	17.2	17.2	13	13.3	0.768645	0.0214694	-0.37961	down	0.6621	0.0141883	-0.594878	down	NA	NA	NA	NA	1	Cellular Component:extracellular space (GO:0005615)	C1 inhibitor	--	ko04610 Complement and coagulation cascades ko05133 Pertussis	Serine protease inhibitor	O	Posttranslational modification, protein turnover, chaperones ;
E1BP71	Uncharacterized protein		139.9	134	123.1	175.4	150.9	148.5	112	117.5	111.8	NA	NA	NA	NA	NA	NA	NA	NA	0.718829	0.030563	-0.47628	down	2	Molecular Function:oxidoreductase activity (GO:0016491),Biological Process:oxidation-reduction process (GO:0055114)	--	--	ko00140 Steroid hormone biosynthesis ko00590 Arachidonic acid metabolism ko00790 Folate biosynthesis ko01100 Metabolic pathways ko04913 Ovarian steroidogenesis	Aldo/keto reductase, related to diketogulonate reductase	Q	Secondary metabolites biosynthesis, transport and catabolism ;
F1MB01	Dysferlin	DYSF	123.2	121	193.3	228.8	322.6	194.4	348.3	412.6	288.9	NA	NA	NA	NA	2.39954	0.0124967	1.26276	up	NA	NA	NA	NA	2	Molecular Function:protein binding (GO:0005515),Cellular Component:integral component of membrane (GO:0016021)	dysferlin	--	--	--	--	--
F1MFF5	Uncharacterized protein		130.7	133.5	134.5	134.6	161.4	134.3	109	106.6	114.7	NA	NA	NA	NA	0.828442	0.00401988	-0.271527	down	NA	NA	NA	NA	2	Cellular Component:mitochondrial inner membrane (GO:0005743),Cellular Component:mitochondrial respiratory chain complex I (GO:0005747)	NADH dehydrogenase (ubiquinone) 1 alpha subcomplex subunit 3	--	ko00190 Oxidative phosphorylation ko01100 Metabolic pathways ko04723 Retrograde endocannabinoid signaling ko04932 Non-alcoholic fatty liver disease (NAFLD) ko05010 Alzheimer's disease ko05012 Parkinson's disease ko05016 Huntington's disease	--	--	--
F1MNQ4	Superoxide dismutase [Cu-Zn]		7585.4	7658.2	7491.2	7446.2	7530.2	7174.3	6424.8	6459.8	5902.2	NA	NA	NA	NA	0.826346	0.013508	-0.275183	down	NA	NA	NA	NA	3	Biological Process:superoxide metabolic process (GO:0006801),Molecular Function:metal ion binding (GO:0046872),Biological Process:oxidation-reduction process (GO:0055114)	superoxide dismutase, Cu-Zn family	1.15.1.1	ko04146 Peroxisome ko04213 Longevity regulating pathway - multiple species ko05014 Amyotrophic lateral sclerosis (ALS) ko05016 Huntington's disease ko05020 Prion diseases	Cu/Zn superoxide dismutase	P	Inorganic ion transport and metabolism ;
F1MTZ0	Uncharacterized protein		178.7	153.9	167.9	161.5	151.8	148.4	136.6	136.9	135	NA	NA	NA	NA	0.816184	0.0497984	-0.293034	down	NA	NA	NA	NA	3	Molecular Function:protein phosphatase inhibitor activity (GO:0004864),Biological Process:regulation of signal transduction (GO:0009966),Biological Process:regulation of phosphoprotein phosphatase activity (GO:0043666)	protein phosphatase inhibitor 2	--	--	--	--	--
F1MZ46	Acidic leucine-rich nuclear phosphoprotein 32 family member B	ANP32B	139.1	141.5	152.7	167.8	211.6	174.4	193.7	165.7	175.4	NA	NA	NA	NA	1.23425	0.0354487	0.303633	up	NA	NA	NA	NA	1	Molecular Function:protein binding (GO:0005515)	acidic leucine-rich nuclear phosphoprotein 32 family member B	--	--	Leucine-rich repeat (LRR) protein	K	Transcription ;
F1N2F2	Phosphoglycerate mutase	PGAM2	44000.7	43636.2	43156.5	39200.4	41346.2	39130.9	34747.2	36874.3	32013.3	NA	NA	NA	NA	0.792355	0.0207186	-0.335781	down	NA	NA	NA	NA	2	Molecular Function:phosphoglycerate mutase activity (GO:0004619),Biological Process:glycolytic process (GO:0006096)	2,3-bisphosphoglycerate-dependent phosphoglycerate mutase	5.4.2.11	ko00010 Glycolysis / Gluconeogenesis ko00260 Glycine, serine and threonine metabolism ko01100 Metabolic pathways ko01200 Carbon metabolism ko01230 Biosynthesis of amino acids ko04922 Glucagon signaling pathway ko05230 Central carbon metabolism in cancer	Phosphoglycerate mutase (BPG-dependent)	G	Carbohydrate transport and metabolism ;
F1N2L9	4-trimethylaminobutyraldehyde dehydrogenase	ALDH9A1	302.9	327	316.3	282.7	315	276.1	255	249.9	234.8	NA	NA	NA	NA	0.781759	0.00186911	-0.355205	down	NA	NA	NA	NA	3	Biological Process:metabolic process (GO:0008152),Molecular Function:oxidoreductase activity (GO:0016491),Biological Process:oxidation-reduction process (GO:0055114)	--	--	ko00010 Glycolysis / Gluconeogenesis ko00053 Ascorbate and aldarate metabolism ko00071 Fatty acid degradation ko00280 Valine, leucine and isoleucine degradation ko00310 Lysine degradation ko00330 Arginine and proline metabolism ko00340 Histidine metabolism ko00380 Tryptophan metabolism ko00410 beta-Alanine metabolism ko00561 Glycerolipid metabolism ko00620 Pyruvate metabolism ko01100 Metabolic pa…	Acyl-CoA reductase or other NAD-dependent aldehyde dehydrogenase	C	Energy production and conversion ;
F1N2S1	Ankyrin repeat and SOCS box protein 2	ASB2	250.5	282.4	225.6	158.2	210.1	140.6	143.5	148.7	112.1	0.670929	0.0377537	-0.575767	down	0.533026	0.00588131	-0.907723	down	NA	NA	NA	NA	2	Molecular Function:protein binding (GO:0005515),Biological Process:intracellular signal transduction (GO:0035556)	ankyrin repeat and SOCS box protein 2	--	--	Ankyrin repeat	T	Signal transduction mechanisms ;
F1N3V8	Protein phosphatase 1 regulatory inhibitor subunit 1A	PPP1R1A	476.1	462.8	463.9	396.5	446.9	384.2	303.8	274.7	278.7	NA	NA	NA	NA	0.611064	0.000512678	-0.710606	down	0.698273	0.0115664	-0.518137	down	2	Molecular Function:protein phosphatase inhibitor activity (GO:0004864),Biological Process:signal transduction (GO:0007165)	protein phosphatase 1 regulatory subunit 1A	--	ko04261 Adrenergic signaling in cardiomyocytes ko04720 Long-term potentiation	--	--	--
F6RFP6	Basigin	BSG	512	523	558.4	434.4	478.7	503.9	413.3	471.1	436.5	NA	NA	NA	NA	0.828982	0.0151739	-0.270587	down	NA	NA	NA	NA	2	Molecular Function:protein binding (GO:0005515),Cellular Component:membrane (GO:0016020)	basigin	--	--	--	--	--
G3N0V0	Uncharacterized protein		6406	6410.5	7534.8	5807.7	5730.1	5323.9	4713.9	4603.1	4210.8	NA	NA	NA	NA	0.664714	0.0155682	-0.589194	down	0.80228	0.00655346	-0.317823	down	1	Molecular Function:protein binding (GO:0005515)	immunoglobulin heavy chain	--	ko04020 Calcium signaling pathway ko04064 NF-kappa B signaling pathway ko04072 Phospholipase D signaling pathway ko04145 Phagosome ko04151 PI3K-Akt signaling pathway ko04640 Hematopoietic cell lineage ko04650 Natural killer cell mediated cytotoxicity ko04662 B cell receptor signaling pathway ko04664 Fc epsilon RI signaling pathway ko04666 Fc gamma R-mediated phagocytosis ko04672 Intestinal immune…	--	--	--
G3N0V2	Keratin 1	KRT1	2222.2	2080.8	1932.6	1337.2	2057.9	1888.6	1546.2	1634	1600.9	NA	NA	NA	NA	0.766743	0.0209249	-0.383186	down	NA	NA	NA	NA	3	Molecular Function:structural molecule activity (GO:0005198),Cellular Component:intermediate filament (GO:0005882),Cellular Component:keratin filament (GO:0045095)	type II keratin, basic	--	--	Chromosome segregation ATPase	D	Cell cycle control, cell division, chromosome partitioning ;
G3X6N3	Serotransferrin	TF	19118.6	16736.3	18700.8	15703.6	15841.1	14134.5	13216.7	13931	12277.7	NA	NA	NA	NA	0.722663	0.00709716	-0.468605	down	NA	NA	NA	NA	--	--	transferrin	--	ko04066 HIF-1 signaling pathway ko04216 Ferroptosis ko04978 Mineral absorption	--	--	--
G5E518	Cyclin-dependent kinase 12	CDK12	124.5	115	260.5	423.1	231.3	442.3	443.2	489.7	329.2	NA	NA	NA	NA	2.5242	0.0192012	1.33583	up	NA	NA	NA	NA	3	Molecular Function:protein kinase activity (GO:0004672),Molecular Function:ATP binding (GO:0005524),Biological Process:protein phosphorylation (GO:0006468)	--	--	--	PASTA domain, binds beta-lactams	M	Cell wall/membrane/envelope biogenesis ;
G5E5C8	Transaldolase	TALDO1	311.1	326.8	332.7	342.4	286.6	296.8	270.6	284.7	246.6	NA	NA	NA	NA	0.82619	0.0192277	-0.275455	down	NA	NA	NA	NA	4	Molecular Function:sedoheptulose-7-phosphate:D-glyceraldehyde-3-phosphate glyceronetransferase activity (GO:0004801),Cellular Component:cytoplasm (GO:0005737),Biological Process:carbohydrate metabolic process (GO:0005975),Biological Process:pentose-phosphate shunt (GO:0006098)	transaldolase	2.2.1.2	ko00030 Pentose phosphate pathway ko01100 Metabolic pathways ko01200 Carbon metabolism ko01230 Biosynthesis of amino acids	Transaldolase	G	Carbohydrate transport and metabolism ;
O77834	Peroxiredoxin-6	PRDX6	12116.3	11907.5	11375.9	11363.5	10571.1	10992.1	9255.8	9061.2	8404.6	NA	NA	NA	NA	0.754854	0.00114749	-0.405731	down	0.811548	0.00404697	-0.301252	down	5	Molecular Function:antioxidant activity (GO:0016209),Molecular Function:oxidoreductase activity (GO:0016491),Biological Process:cell redox homeostasis (GO:0045454),Molecular Function:peroxiredoxin activity (GO:0051920),Biological Process:oxidation-reduction process (GO:0055114)	--	--	ko01100 Metabolic pathways	Alkyl hydroperoxide reductase subunit AhpC (peroxiredoxin)	V	Defense mechanisms ;
P00435	Glutathione peroxidase 1	GPX1	1503.7	1407.8	1431.4	1490.3	1416.2	1290.6	1280.4	1121.1	1130.6	NA	NA	NA	NA	0.813304	0.0177739	-0.298133	down	NA	NA	NA	NA	3	Molecular Function:glutathione peroxidase activity (GO:0004602),Biological Process:response to oxidative stress (GO:0006979),Biological Process:oxidation-reduction process (GO:0055114)	glutathione peroxidase	1.11.1.9	ko00480 Glutathione metabolism ko00590 Arachidonic acid metabolism ko04918 Thyroid hormone synthesis	Glutathione peroxidase, house-cleaning role in reducing lipid peroxides	VI	Defense mechanisms ; Lipid transport and metabolism ;
P01966	Hemoglobin subunit alpha	HBA	12519.4	13539.9	14377.1	12967.8	13377.8	12997.1	11882.8	10012.3	10598.8	NA	NA	NA	NA	0.80358	0.0264157	-0.315486	down	0.825919	0.0472164	-0.275927	down	5	Molecular Function:iron ion binding (GO:0005506),Cellular Component:hemoglobin complex (GO:0005833),Biological Process:oxygen transport (GO:0015671),Molecular Function:oxygen binding (GO:0019825),Molecular Function:heme binding (GO:0020037)	hemoglobin subunit alpha	--	ko05143 African trypanosomiasis ko05144 Malaria	Hemoglobin-like flavoprotein	C	Energy production and conversion ;
P07107	Acyl-CoA-binding protein	DBI	14437.7	13878.8	13121.6	13272.9	12647.3	13249	10877.5	11411.4	10634.3	NA	NA	NA	NA	0.794515	0.00593103	-0.331853	down	NA	NA	NA	NA	1	Molecular Function:fatty-acyl-CoA binding (GO:0000062)	diazepam-binding inhibitor (GABA receptor modulator, acyl-CoA-binding protein)	--	ko03320 PPAR signaling pathway	Acyl-CoA-binding protein	I	Lipid transport and metabolism ;
P10790	Fatty acid-binding protein, heart	FABP3	5458.6	5385.2	4909.4	5095	4941.3	5134.3	4032.1	4169.6	4038.6	NA	NA	NA	NA	0.777004	0.0160165	-0.364006	down	0.806844	0.000286272	-0.309639	down	3	Molecular Function:transporter activity (GO:0005215),Biological Process:transport (GO:0006810),Molecular Function:lipid binding (GO:0008289)	fatty acid-binding protein 3, muscle and heart	--	ko03320 PPAR signaling pathway	--	--	--
P11181	Lipoamide acyltransferase component of branched-chain alpha-keto acid dehydrogenase complex, mitochondrial	DBT	94.4	98.1	97.1	107.9	104.2	117.4	118.7	122.5	129.4	NA	NA	NA	NA	1.2797	0.00745709	0.355801	up	NA	NA	NA	NA	1	Biological Process:metabolic process (GO:0008152)	2-oxoisovalerate dehydrogenase E2 component (dihydrolipoyl transacylase)	2.3.1.168	ko00280 Valine, leucine and isoleucine degradation ko00640 Propanoate metabolism ko01100 Metabolic pathways	Pyruvate/2-oxoglutarate dehydrogenase complex, dihydrolipoamide acyltransferase (E2) component	C	Energy production and conversion ;
P13696	Phosphatidylethanolamine-binding protein 1	PEBP1	13747.4	13729.3	13261.9	12748.6	13924.8	13085.9	10803.9	11007.7	10282.3	NA	NA	NA	NA	0.787801	0.000658715	-0.344097	down	0.807205	0.0061138	-0.308993	down	--	--	--	--	--	--	--	--
P19858	L-lactate dehydrogenase A chain	LDHA	97615	96381.9	93993.6	82808.3	82301.3	81368.8	69316.3	73858.3	61495.7	NA	NA	NA	NA	0.710684	0.0113277	-0.492719	down	NA	NA	NA	NA	3	Molecular Function:oxidoreductase activity (GO:0016491),Biological Process:carboxylic acid metabolic process (GO:0019752),Biological Process:oxidation-reduction process (GO:0055114)	L-lactate dehydrogenase	1.1.1.27	ko00010 Glycolysis / Gluconeogenesis ko00270 Cysteine and methionine metabolism ko00620 Pyruvate metabolism ko00640 Propanoate metabolism ko01100 Metabolic pathways ko04922 Glucagon signaling pathway	Malate/lactate dehydrogenase	C	Energy production and conversion ;
P26884	Peptidyl-prolyl cis-trans isomerase FKBP3	FKBP3	2603	2430.6	2416.2	2306.6	2303.4	2339.9	2034.8	2026.9	2099.2	NA	NA	NA	NA	0.826989	0.0108828	-0.274061	down	NA	NA	NA	NA	--	--	FK506-binding protein 3	5.2.1.8	--	FKBP-type peptidyl-prolyl cis-trans isomerase	O	Posttranslational modification, protein turnover, chaperones ;
P33097	Aspartate aminotransferase, cytoplasmic	GOT1	16920.8	16081	15222.2	16130.1	15035.3	14340.9	13778.3	12512.6	11423.2	NA	NA	NA	NA	0.782061	0.0170013	-0.354647	down	0.828767	0.0422078	-0.270962	down	4	Biological Process:cellular amino acid metabolic process (GO:0006520),Molecular Function:transaminase activity (GO:0008483),Biological Process:biosynthetic process (GO:0009058),Molecular Function:pyridoxal phosphate binding (GO:0030170)	aspartate aminotransferase, cytoplasmic	2.6.1.1	ko00220 Arginine biosynthesis ko00250 Alanine, aspartate and glutamate metabolism ko00270 Cysteine and methionine metabolism ko00330 Arginine and proline metabolism ko00350 Tyrosine metabolism ko00360 Phenylalanine metabolism ko00400 Phenylalanine, tyrosine and tryptophan biosynthesis ko01100 Metabolic pathways ko01200 Carbon metabolism ko01210 2-Oxocarboxylic acid metabolism ko01230 Biosynthesis…	Aspartate/tyrosine/aromatic aminotransferase	E	Amino acid transport and metabolism ;
P34955	Alpha-1-antiproteinase	SERPINA1	1730.7	1671.5	1855	1544	1450.7	1372.7	1320.5	1298.5	1204.9	0.830746	0.0157751	-0.26752	down	0.727364	0.00312655	-0.45925	down	NA	NA	NA	NA	1	Cellular Component:extracellular space (GO:0005615)	alpha-1-antitrypsin	--	ko04610 Complement and coagulation cascades	Serine protease inhibitor	O	Posttranslational modification, protein turnover, chaperones ;
P41500	Acylphosphatase-1	ACYP1	183.5	186.1	186	167.4	171.6	168.6	134.4	150	121.6	NA	NA	NA	NA	0.730742	0.0250286	-0.452567	down	NA	NA	NA	NA	1	Molecular Function:acylphosphatase activity (GO:0003998)	acylphosphatase	3.6.1.7	ko00620 Pyruvate metabolism	Acylphosphatase	C	Energy production and conversion ;
P48644	Retinal dehydrogenase 1	ALDH1A1	3316.9	3247.1	3157.6	3056.2	2879.7	2952.8	2525.8	2542.6	2259.8	NA	NA	NA	NA	0.753806	0.00467629	-0.407735	down	0.82444	0.0141504	-0.278514	down	3	Biological Process:metabolic process (GO:0008152),Molecular Function:oxidoreductase activity (GO:0016491),Biological Process:oxidation-reduction process (GO:0055114)	retinal dehydrogenase	1.2.1.36	ko00830 Retinol metabolism ko01100 Metabolic pathways	Acyl-CoA reductase or other NAD-dependent aldehyde dehydrogenase	C	Energy production and conversion ;
P55052	Fatty acid-binding protein 5	FABP5	1363.1	1300.8	1311.4	1259.6	1269	1257.8	1120.9	1059	1055.4	NA	NA	NA	NA	0.813851	0.00104842	-0.297164	down	NA	NA	NA	NA	3	Molecular Function:transporter activity (GO:0005215),Biological Process:transport (GO:0006810),Molecular Function:lipid binding (GO:0008289)	fatty acid-binding protein 5, epidermal	--	ko03320 PPAR signaling pathway	--	--	--
P55859	Purine nucleoside phosphorylase	PNP	1326.1	1246.5	1358.5	1205.6	1235.9	1211.2	995.3	974.5	1117.4	NA	NA	NA	NA	0.785327	0.0088197	-0.348634	down	NA	NA	NA	NA	4	Molecular Function:catalytic activity (GO:0003824),Molecular Function:purine-nucleoside phosphorylase activity (GO:0004731),Biological Process:nucleobase-containing compound metabolic process (GO:0006139),Biological Process:nucleoside metabolic process (GO:0009116)	purine-nucleoside phosphorylase	2.4.2.1	ko00230 Purine metabolism ko00240 Pyrimidine metabolism ko00760 Nicotinate and nicotinamide metabolism ko01100 Metabolic pathways	Purine nucleoside phosphorylase	F	Nucleotide transport and metabolism ;
P62894	Cytochrome c	CYCS	5296	5013.5	5015.2	5209.1	5446.9	4933	4512.1	3991.4	4096.1	NA	NA	NA	NA	0.822176	0.0133719	-0.282481	down	0.808237	0.0102951	-0.30715	down	2	Molecular Function:electron carrier activity (GO:0009055),Molecular Function:heme binding (GO:0020037)	cytochrome c	--	ko00920 Sulfur metabolism ko01100 Metabolic pathways ko01524 Platinum drug resistance ko04115 p53 signaling pathway ko04210 Apoptosis ko04215 Apoptosis - multiple species ko04932 Non-alcoholic fatty liver disease (NAFLD) ko05010 Alzheimer's disease ko05012 Parkinson's disease ko05014 Amyotrophic lateral sclerosis (ALS) ko05016 Huntington's disease ko05134 Legionellosis ko05145 Toxoplasmosis ko051…	Cytochrome c2	C	Energy production and conversion ;
P80513	Mesencephalic astrocyte-derived neurotrophic factor	MANF	166.8	139.3	137.3	171.4	150.4	166.5	182	172	198.4	NA	NA	NA	NA	1.24583	0.043483	0.317105	up	NA	NA	NA	NA	--	--	--	--	--	--	--	--
Q08DS5	60S ribosomal export protein NMD3	NMD3	165.4	176.1	158.3	212.7	168.3	179	222.2	199.3	192.5	NA	NA	NA	NA	1.22849	0.031437	0.296888	up	NA	NA	NA	NA	--	--	nonsense-mediated mRNA decay protein 3	--	ko03008 Ribosome biogenesis in eukaryotes ko03013 RNA transport	NMD protein affecting ribosome stability and mRNA decay	J	Translation, ribosomal structure and biogenesis ;
Q08E38	Pre-mRNA-processing factor 19	PRPF19	115.7	102.8	105	83.8	91	83.8	103.7	90.8	115.1	0.799382	0.0153203	-0.323043	down	NA	NA	NA	NA	NA	NA	NA	NA	3	Molecular Function:ubiquitin-protein transferase activity (GO:0004842),Molecular Function:protein binding (GO:0005515),Biological Process:protein ubiquitination (GO:0016567)	pre-mRNA-processing factor 19	2.3.2.27	ko03040 Spliceosome ko04120 Ubiquitin mediated proteolysis	Predicted ATPase	R	General function prediction only ;
Q148H6	Keratin, type I cytoskeletal 28	KRT28	590.7	651.3	665.5	467.7	540.2	605.2	533.3	512.9	488.1	NA	NA	NA	NA	0.804351	0.0159145	-0.314102	down	NA	NA	NA	NA	2	Molecular Function:structural molecule activity (GO:0005198),Cellular Component:intermediate filament (GO:0005882)	type I keratin, acidic	--	--	--	--	--
Q28055	cAMP-regulated phosphoprotein 19	ARPP19	579.3	620.8	553	499.8	543.9	550.5	470	456.8	420.8	NA	NA	NA	NA	0.768695	0.00671388	-0.379516	down	NA	NA	NA	NA	--	--	--	--	--	--	--	--
Q29RR7	Vacuolar protein sorting 37 homolog A (S. cerevisiae)	VPS37A	34.8	36.7	27.2	42.2	33.7	35.7	41.3	48.9	41.5	NA	NA	NA	NA	1.33435	0.04659	0.416133	up	NA	NA	NA	NA	--	--	ESCRT-I complex subunit VPS37	--	ko04144 Endocytosis	--	--	--
Q2HJ38	Calponin-1	CNN1	191.4	180.7	849.8	229.1	213.9	205.4	184.1	170.1	160.5	NA	NA	NA	NA	NA	NA	NA	NA	0.7938	0.0102461	-0.333152	down	3	Molecular Function:actin binding (GO:0003779),Molecular Function:protein binding (GO:0005515),Biological Process:actomyosin structure organization (GO:0031032)	--	--	--	--	--	--
Q2KI84	Histidine--tRNA ligase, cytoplasmic	HARS	66.1	64.6	61.5	75.7	76.8	76.7	91.8	97.9	97.7	NA	NA	NA	NA	1.49532	0.000411422	0.580452	up	1.25393	0.00885678	0.326453	up	4	Molecular Function:aminoacyl-tRNA ligase activity (GO:0004812),Molecular Function:ATP binding (GO:0005524),Cellular Component:cytoplasm (GO:0005737),Biological Process:tRNA aminoacylation for protein translation (GO:0006418)	histidyl-tRNA synthetase	6.1.1.21	ko00970 Aminoacyl-tRNA biosynthesis	Histidyl-tRNA synthetase	J	Translation, ribosomal structure and biogenesis ;
Q2KIT0	Protein HP-20 homolog		370.2	405	420.1	367.4	327.9	328.8	303.2	295.4	296.8	NA	NA	NA	NA	0.749101	0.0189807	-0.416769	down	NA	NA	NA	NA	--	--	--	--	--	--	--	--
Q2KIV8	Glutathione S-transferase	GSTM3	4005.5	3579.5	3468.6	3376.1	3512	3389.3	3000.9	3276.5	2905.2	NA	NA	NA	NA	0.830734	0.0410614	-0.267542	down	NA	NA	NA	NA	3	Molecular Function:glutathione transferase activity (GO:0004364),Molecular Function:protein binding (GO:0005515),Biological Process:metabolic process (GO:0008152)	glutathione S-transferase	2.5.1.18	ko00480 Glutathione metabolism ko00980 Metabolism of xenobiotics by cytochrome P450 ko00982 Drug metabolism - cytochrome P450 ko01524 Platinum drug resistance ko05200 Pathways in cancer ko05204 Chemical carcinogenesis ko05225 Hepatocellular carcinoma ko05418 Fluid shear stress and atherosclerosis	Glutathione S-transferase	O	Posttranslational modification, protein turnover, chaperones ;
Q2KJ77	HSPA (Heat shock 70kDa) binding protein, cytoplasmic cochaperone 1	HSPBP1	80.6	71	73.4	69.1	70.5	78.5	50.7	64	62.4	NA	NA	NA	NA	0.787111	0.0411883	-0.345361	down	NA	NA	NA	NA	--	--	hsp70-interacting protein	--	ko04141 Protein processing in endoplasmic reticulum	--	--	--
Q2KJG4	Microsomal glutathione S-transferase 2	MGST2	80.9	95.4	89	146.9	93	89	122.1	115.4	100.6	NA	NA	NA	NA	1.27441	0.0407098	0.349825	up	NA	NA	NA	NA	3	Biological Process:leukotriene metabolic process (GO:0006691),Molecular Function:enzyme activator activity (GO:0008047),Cellular Component:integral component of membrane (GO:0016021)	glutathione S-transferase	2.5.1.18	ko00480 Glutathione metabolism ko00980 Metabolism of xenobiotics by cytochrome P450 ko00982 Drug metabolism - cytochrome P450 ko01524 Platinum drug resistance ko05200 Pathways in cancer ko05204 Chemical carcinogenesis ko05225 Hepatocellular carcinoma ko05418 Fluid shear stress and atherosclerosis	Uncharacterized membrane protein YecN, MAPEG domain	S	Function unknown ;
Q2KJJ9	Fructose-1,6-bisphosphatase isozyme 2	FBP2	3958.9	4115.8	3992.5	3449.1	3795	3532.2	3098.5	3272.9	2933.9	NA	NA	NA	NA	0.771123	0.00394632	-0.374966	down	NA	NA	NA	NA	3	Biological Process:carbohydrate metabolic process (GO:0005975),Molecular Function:phosphatase activity (GO:0016791),Molecular Function:fructose 1,6-bisphosphate 1-phosphatase activity (GO:0042132)	fructose-1,6-bisphosphatase I	3.1.3.11	ko00010 Glycolysis / Gluconeogenesis ko00030 Pentose phosphate pathway ko00051 Fructose and mannose metabolism ko01100 Metabolic pathways ko01200 Carbon metabolism ko04152 AMPK signaling pathway ko04910 Insulin signaling pathway	Fructose-1,6-bisphosphatase	G	Carbohydrate transport and metabolism ;
Q2LL38	5-AMP-activated protein kinase subunit gamma-3	PRKAG3	291.5	343.2	318.5	323.2	356.7	322.1	408.4	377.9	389.1	NA	NA	NA	NA	1.23311	0.0199936	0.302301	up	NA	NA	NA	NA	--	--	5'-AMP-activated protein kinase, regulatory gamma subunit	--	ko04068 FoxO signaling pathway ko04152 AMPK signaling pathway ko04211 Longevity regulating pathway ko04213 Longevity regulating pathway - multiple species ko04371 Apelin signaling pathway ko04530 Tight junction ko04710 Circadian rhythm ko04910 Insulin signaling pathway ko04920 Adipocytokine signaling pathway ko04921 Oxytocin signaling pathway ko04922 Glucagon signaling pathway ko04931 Insulin res…	CBS domain	T	Signal transduction mechanisms ;
Q2T9Y3	Pyruvate dehydrogenase E1 component subunit alpha	PDHA2	963.6	1047.1	1085.5	820.5	867.6	811.2	1095.4	1160.3	883	0.807215	0.0170154	-0.308975	down	NA	NA	NA	NA	NA	NA	NA	NA	1	Biological Process:metabolic process (GO:0008152)	pyruvate dehydrogenase E1 component alpha subunit	1.2.4.1	ko00010 Glycolysis / Gluconeogenesis ko00020 Citrate cycle (TCA cycle) ko00620 Pyruvate metabolism ko01100 Metabolic pathways ko01200 Carbon metabolism ko04066 HIF-1 signaling pathway ko04922 Glucagon signaling pathway ko05230 Central carbon metabolism in cancer	TPP-dependent pyruvate or acetoin dehydrogenase subunit alpha	C	Energy production and conversion ;
Q32KL9	B-cell receptor-associated protein 29	BCAP29	205.2	205.1	197	250.1	227.7	245.1	294.6	288.3	275.2	NA	NA	NA	NA	1.41298	0.00118764	0.498736	up	NA	NA	NA	NA	3	Cellular Component:endoplasmic reticulum (GO:0005783),Biological Process:intracellular protein transport (GO:0006886),Cellular Component:integral component of membrane (GO:0016021)	--	--	--	--	--	--
Q32KU9	Musculoskeletal embryonic nuclear protein 1	MUSTN1	1712.4	1612.2	1592.5	1369.7	1324.1	1401.2	1050.7	1093	1059.8	0.832808	0.00607042	-0.263944	down	0.651502	0.00185742	-0.618159	down	0.782295	0.00105056	-0.354214	down	4	Biological Process:chondrocyte differentiation (GO:0002062),Cellular Component:nucleus (GO:0005634),Biological Process:chondrocyte proliferation (GO:0035988),Biological Process:tissue regeneration (GO:0042246)	--	--	--	--	--	--
Q32LN1	Ubiquitin-conjugating enzyme E2 H	UBE2H	179.9	193.1	187.3	185.1	249.4	167.2	145.5	141.1	138.6	NA	NA	NA	NA	0.758879	0.00179084	-0.398058	down	NA	NA	NA	NA	--	--	ubiquitin-conjugating enzyme E2 H	2.3.2.23	ko04120 Ubiquitin mediated proteolysis	Ubiquitin-protein ligase	O	Posttranslational modification, protein turnover, chaperones ;
Q32PA8	Mth938 domain-containing protein	AAMDC	2046	2003.8	1921.4	1909.3	1964.3	1861.7	1656.1	1601.3	1601.8	NA	NA	NA	NA	0.813773	0.00310088	-0.297302	down	NA	NA	NA	NA	--	--	--	--	--	Uncharacterized protein	S	Function unknown ;
Q3MHL4	Adenosylhomocysteinase	AHCY	4836	4839	4818.2	4346.5	4725.3	4412.3	4002.5	4071.3	3770.5	NA	NA	NA	NA	0.817232	0.0101634	-0.291183	down	NA	NA	NA	NA	3	Molecular Function:adenosylhomocysteinase activity (GO:0004013),Biological Process:S-adenosylhomocysteine catabolic process (GO:0019510),Molecular Function:NAD binding (GO:0051287)	adenosylhomocysteinase	3.3.1.1	ko00270 Cysteine and methionine metabolism ko01100 Metabolic pathways	S-adenosylhomocysteine hydrolase	H	Coenzyme transport and metabolism ;
Q3MHW6	Monocarboxylate transporter 1	SLC16A1	133.5	123.5	131.9	138.3	114.5	127.2	107.9	114.9	99.4	NA	NA	NA	NA	0.828491	0.0190911	-0.271443	down	NA	NA	NA	NA	6	Cellular Component:integral component of plasma membrane (GO:0005887),Molecular Function:monocarboxylic acid transmembrane transporter activity (GO:0008028),Molecular Function:lactate transmembrane transporter activity (GO:0015129),Biological Process:monocarboxylic acid transport (GO:0015718),Cellular Component:integral component of membrane (GO:0016021),Biological Process:transmembrane transport…	MFS transporter, MCP family, solute carrier family 16 (monocarboxylic acid transporters), member 1	--	--	Predicted arabinose efflux permease, MFS family	G	Carbohydrate transport and metabolism ;
Q3SZX4	Carbonic anhydrase 3	CA3	53212	54918.4	52348.8	50986.6	54776	52502.1	42584.7	42772.9	40688.2	NA	NA	NA	NA	0.785434	0.000367419	-0.348438	down	0.796424	0.00253091	-0.328391	down	3	Molecular Function:carbonate dehydratase activity (GO:0004089),Cellular Component:cytoplasm (GO:0005737),Molecular Function:zinc ion binding (GO:0008270)	carbonic anhydrase	4.2.1.1	ko00910 Nitrogen metabolism	Carbonic anhydrase	P	Inorganic ion transport and metabolism ;
Q3T0Q4	Nucleoside diphosphate kinase B	NME2	3226.8	3162.1	3180.6	3194.1	3312.8	2888.5	2621.5	2554.1	2431.5	NA	NA	NA	NA	0.794932	0.00358564	-0.331097	down	0.809662	0.0273387	-0.304608	down	5	Molecular Function:nucleoside diphosphate kinase activity (GO:0004550),Biological Process:nucleoside diphosphate phosphorylation (GO:0006165),Biological Process:GTP biosynthetic process (GO:0006183),Biological Process:UTP biosynthetic process (GO:0006228),Biological Process:CTP biosynthetic process (GO:0006241)	nucleoside-diphosphate kinase	2.7.4.6	ko00230 Purine metabolism ko00240 Pyrimidine metabolism ko01100 Metabolic pathways	Nucleoside diphosphate kinase	F	Nucleotide transport and metabolism ;
Q3T0V7	Endothelial differentiation-related factor 1	EDF1	1168.1	1154.4	1109.2	1223.1	1154.5	1144.1	983	960.4	970.5	NA	NA	NA	NA	NA	NA	NA	NA	0.827413	0.0106097	-0.273321	down	1	Molecular Function:sequence-specific DNA binding (GO:0043565)	putative transcription factor	--	--	Archaeal ribosome-binding protein aMBF1, putative translation factor, contains Zn-ribbon and HTH domains	J	Translation, ribosomal structure and biogenesis ;
Q3T101	IGL@ protein	IGL@	1077.5	1055.6	1186.3	1038.4	1162.1	935.1	934	899.9	883.4	NA	NA	NA	NA	0.818612	0.0268388	-0.288749	down	NA	NA	NA	NA	1	Molecular Function:protein binding (GO:0005515)	--	--	--	--	--	--
Q3T114	2-iminobutanoate/2-iminopropanoate deaminase	RIDA	413.3	461.7	411.5	423.7	413.5	389.7	366.4	351.2	351.4	NA	NA	NA	NA	0.830937	0.0382321	-0.26719	down	NA	NA	NA	NA	--	--	2-iminobutanoate/2-iminopropanoate deaminase	3.5.99.10	--	Enamine deaminase RidA, house cleaning of reactive enamine intermediates, YjgF/YER057c/UK114 family	V	Defense mechanisms ;
Q3T133	Transmembrane emp24 domain-containing protein 9	TMED9	164.2	139.5	137.7	162.5	164.3	156.7	138.7	127	134.6	NA	NA	NA	NA	NA	NA	NA	NA	0.827921	0.00408856	-0.272434	down	2	Biological Process:transport (GO:0006810),Cellular Component:integral component of membrane (GO:0016021)	p24 family protein alpha	--	--	--	--	--
Q3T145	Malate dehydrogenase, cytoplasmic	MDH1	26215.7	25911.1	24708.2	23051.3	22423.9	22455.4	18567.5	18229.5	16759.1	NA	NA	NA	NA	0.697027	0.000504573	-0.520713	down	0.788394	0.00712766	-0.343011	down	4	Biological Process:malate metabolic process (GO:0006108),Molecular Function:oxidoreductase activity (GO:0016491),Molecular Function:malate dehydrogenase activity (GO:0016615),Biological Process:oxidation-reduction process (GO:0055114)	malate dehydrogenase	1.1.1.37	ko00020 Citrate cycle (TCA cycle) ko00270 Cysteine and methionine metabolism ko00620 Pyruvate metabolism ko00630 Glyoxylate and dicarboxylate metabolism ko01100 Metabolic pathways ko01200 Carbon metabolism ko04964 Proximal tubule bicarbonate reclamation	Malate/lactate dehydrogenase	C	Energy production and conversion ;
Q3ZBD4	Small muscular protein	SMPX	264.3	258.4	232.7	234.9	219	228.3	187.9	209.8	179.9	NA	NA	NA	NA	0.764628	0.0110455	-0.38717	down	NA	NA	NA	NA	--	--	--	--	--	--	--	--
Q3ZC87	Pyruvate kinase (Fragment)	PKM2	84764.1	86605.3	84755.4	74824.7	74914.9	70130.3	60129.9	63716.3	51967.3	NA	NA	NA	NA	0.686437	0.0142594	-0.542801	down	0.799625	0.0351969	-0.322604	down	4	Molecular Function:magnesium ion binding (GO:0000287),Molecular Function:pyruvate kinase activity (GO:0004743),Biological Process:glycolytic process (GO:0006096),Molecular Function:potassium ion binding (GO:0030955)	pyruvate kinase	2.7.1.40	ko00010 Glycolysis / Gluconeogenesis ko00230 Purine metabolism ko00620 Pyruvate metabolism ko01100 Metabolic pathways ko01200 Carbon metabolism ko01230 Biosynthesis of amino acids ko04922 Glucagon signaling pathway ko04930 Type II diabetes mellitus ko05165 Human papillomavirus infection ko05203 Viral carcinogenesis ko05230 Central carbon metabolism in cancer	Pyruvate kinase	G	Carbohydrate transport and metabolism ;
Q4U0T9	Cysteine and glycine-rich protein 3	CSRP3	2124.6	2153.6	1987	2666.4	2405.9	2801.3	2551	2934.3	2504.4	1.25672	0.028662	0.329663	up	1.27525	0.0385655	0.350781	up	NA	NA	NA	NA	1	Molecular Function:zinc ion binding (GO:0008270)	cysteine and glycine-rich protein	--	--	--	--	--
Q58DK1	Carnitine O-palmitoyltransferase 1, muscle isoform	CPT1B	101.7	75.8	79.8	75.1	60.9	76.9	45.4	47.1	69.4	NA	NA	NA	NA	0.629227	0.0465323	-0.668348	down	NA	NA	NA	NA	--	--	carnitine O-palmitoyltransferase 1, muscle isoform	2.3.1.21	ko00071 Fatty acid degradation ko01212 Fatty acid metabolism ko03320 PPAR signaling pathway ko04152 AMPK signaling pathway ko04920 Adipocytokine signaling pathway ko04922 Glucagon signaling pathway ko04931 Insulin resistance	--	--	--
Q58DU5	Proteasome subunit alpha type-3	PSMA3	514.1	528.1	518.8	404.4	487.6	351.6	341.2	398.8	328.7	NA	NA	NA	NA	0.684625	0.0143299	-0.546614	down	NA	NA	NA	NA	5	Molecular Function:endopeptidase activity (GO:0004175),Molecular Function:threonine-type endopeptidase activity (GO:0004298),Cellular Component:proteasome core complex (GO:0005839),Biological Process:ubiquitin-dependent protein catabolic process (GO:0006511),Biological Process:proteolysis involved in cellular protein catabolic process (GO:0051603)	20S proteasome subunit alpha 7	3.4.25.1	ko03050 Proteasome	20S proteasome, alpha and beta subunits	O	Posttranslational modification, protein turnover, chaperones ;
Q5E946	Protein/nucleic acid deglycase DJ-1	PARK7	14485.7	14877.4	14512.9	13749.5	13254.8	13130.6	11235.1	11073.4	10157	NA	NA	NA	NA	0.739938	0.00352556	-0.434525	down	0.808909	0.00596208	-0.30595	down	--	--	protein DJ-1	3.5.1.124	ko05012 Parkinson's disease	Putative intracellular protease/amidase	R	General function prediction only ;
Q5E947	Peroxiredoxin-1	PRDX1	7544.2	7520.7	7178	6735.4	6982.4	6518.8	5966.9	5951.1	5649.2	NA	NA	NA	NA	0.789789	0.00063394	-0.340461	down	NA	NA	NA	NA	5	Molecular Function:antioxidant activity (GO:0016209),Molecular Function:oxidoreductase activity (GO:0016491),Biological Process:cell redox homeostasis (GO:0045454),Molecular Function:peroxiredoxin activity (GO:0051920),Biological Process:oxidation-reduction process (GO:0055114)	peroxiredoxin 1	1.11.1.15	ko04146 Peroxisome	Alkyl hydroperoxide reductase subunit AhpC (peroxiredoxin)	V	Defense mechanisms ;
Q5E954	DnaJ homolog subfamily A member 1	DNAJA1	181.5	168.9	186.6	190.6	232.8	167.4	230.7	249.5	223.9	NA	NA	NA	NA	1.31117	0.00567928	0.390858	up	NA	NA	NA	NA	2	Molecular Function:heat shock protein binding (GO:0031072),Molecular Function:unfolded protein binding (GO:0051082)	DnaJ homolog subfamily A member 1	--	ko04141 Protein processing in endoplasmic reticulum	DnaJ-class molecular chaperone with C-terminal Zn finger domain	O	Posttranslational modification, protein turnover, chaperones ;
Q9N0V4	Glutathione S-transferase Mu 1	GSTM1	19323	18413.3	17621.7	17295.6	17688.8	17080.5	14282.6	14152.8	12870.7	NA	NA	NA	NA	0.746163	0.00222472	-0.422437	down	0.793358	0.00806984	-0.333956	down	3	Molecular Function:glutathione transferase activity (GO:0004364),Molecular Function:protein binding (GO:0005515),Biological Process:metabolic process (GO:0008152)	glutathione S-transferase	2.5.1.18	ko00480 Glutathione metabolism ko00980 Metabolism of xenobiotics by cytochrome P450 ko00982 Drug metabolism - cytochrome P450 ko01524 Platinum drug resistance ko05200 Pathways in cancer ko05204 Chemical carcinogenesis ko05225 Hepatocellular carcinoma ko05418 Fluid shear stress and atherosclerosis	Glutathione S-transferase	O	Posttranslational modification, protein turnover, chaperones ;
Q9TS74	Pancreatic elastase inhibitor (Fragments)		237.8	222.1	226.4	192.4	283.5	184.6	198.4	173.4	186.8	NA	NA	NA	NA	0.81393	0.0114924	-0.297024	down	NA	NA	NA	NA	--	--	serpin peptidase inhibitor, clade A	--	--	--	--	--
