# Supplementary material for: Application of proteomics to understand the molecular mechanisms determining meat quality of beef muscles during postmortem aging
Source: PLoS One. 2021 Mar 1;16(3):e0246955. doi: 10.1371/journal.pone.0246955 (PMC7920376; doi:10.1371/journal.pone.0246955)
Supplement: S2 Table — (XLSX) [file pone.0246955.s005.xlsx]

## Sheet: h12.vs.h0.GO_Enrich.merge.updow
Application of proteomics to understand the molecular mechanisms behind meat quality of beef muscles during postmortem aging
Bin Yang, Xuejun Liu
S2 Table. GO terms associated with the differentially expressed proteins between different time points at room temperature storage.
3.5 d vs. 0 d
GO_ID	GO_Term	GO_Class	Pvalue	AdjustedPv	Up	Up_Prot_names	Down	Down_Prot_names
GO:0005615	extracellular space	CC	0.000510139	0.0964162	0		3	A0A140T897 P34955 E1BMJ0
GO:0002062	chondrocyte differentiation	BP	0.00823353	0.155614	0		1	Q32KU9
GO:0035988	chondrocyte proliferation	BP	0.00823353	0.155614	0		1	Q32KU9
GO:0042246	tissue regeneration	BP	0.00823353	0.155614	0		1	Q32KU9
GO:0016529	sarcoplasmic reticulum	CC	0.024516	0.289595	1	A6QNN1	0
GO:0004634	phosphopyruvate hydratase activity	MF	0.0325657	0.323943	0		1	A6QR19
GO:0000015	phosphopyruvate hydratase complex	CC	0.0325657	0.323943	0		1	A6QR19
GO:0016567	protein ubiquitination	BP	0.0484844	0.416525	0		1	Q08E38
7 d vs. 0 d
GO_ID	GO_Term	GO_Class	Pvalue	AdjustedPv	Up	Up_Prot_names	Down	Down_Prot_names
GO:0020037	heme binding	MF	0.000107438	0.00444616	0		4	A0A1K0FUF3 D4QBB4 P62894 P01966
GO:0019825	oxygen binding	MF	0.000150399	0.00444616	0		3	A0A1K0FUF3 D4QBB4 P01966
GO:0004364	glutathione transferase activity	MF	0.000461376	0.0105401	0		4	A0A3Q1LMV5 A4IFG0 Q9N0V4 Q2KIV8
GO:0004332	fructose-bisphosphate aldolase activity	MF	0.00286618	0.02928	0		2	A6QLL8 A0A3S5ZPB0
GO:0004743	pyruvate kinase activity	MF	0.00286618	0.02928	0		2	Q3ZC87 B3IVN4
GO:0030955	potassium ion binding	MF	0.00286618	0.02928	0		2	Q3ZC87 B3IVN4
GO:0004864	protein phosphatase inhibitor activity	MF	0.00286618	0.02928	0		2	F1N3V8 F1MTZ0
GO:0016684	oxidoreductase activity, acting on peroxide as acceptor	MF	0.00691554	0.0600499	0		3	O77834 Q5E947 P00435
GO:0016740	transferase activity	MF	0.00767779	0.0655759	2	A0A3Q1MGZ4 G5E518	10	Q3ZC87 P33097 A0A3Q1LMV5 A4IFG0 Q9N0V4 B3IVN4 Q2KIV8 P55859 Q3T0Q4 G5E5C8
GO:0005506	iron ion binding	MF	0.00829774	0.0665095	0		2	D4QBB4 P01966
GO:0016615	malate dehydrogenase activity	MF	0.00829774	0.0665095	0		2	Q3T145 B8Y898
GO:0016209	antioxidant activity	MF	0.00997494	0.0691169	0		3	O77834 Q5E947 P00435
GO:0051920	peroxiredoxin activity	MF	0.025769	0.136781	0		2	O77834 Q5E947
GO:0016829	lyase activity	MF	0.035588	0.163243	0		3	A6QLL8 Q3SZX4 A0A3S5ZPB0
GO:0005615	extracellular space	CC	0.000566453	0.0105401	0		6	A0A140T897 P34955 A0A3Q1MJK1 A2I7N0 A2I7M9 E1BMJ0
GO:0005833	hemoglobin complex	CC	0.00286618	0.02928	0		2	D4QBB4 P01966
GO:0044281	small molecule metabolic process	BP	4.3386e-08	2.26041e-05	3	A0A3Q1MGZ4 Q2KI84 Q2KJG4	15	A6QLL8 Q3ZC87 P19858 F1N2F2 A0A3S5ZPB0 Q3T145 P33097 A0A3Q1M5R4 B3IVN4 Q3MHL4 A0A3Q1MAU7 P55859 Q3T0Q4 B8Y898 G5E5C8
GO:0006082	organic acid metabolic process	BP	4.99854e-06	0.00130212	2	Q2KI84 Q2KJG4	11	A6QLL8 Q3ZC87 P19858 F1N2F2 A0A3S5ZPB0 Q3T145 P33097 A0A3Q1M5R4 B3IVN4 Q3MHL4 B8Y898
GO:0019752	carboxylic acid metabolic process	BP	2.00254e-05	0.00260831	2	Q2KI84 Q2KJG4	10	A6QLL8 Q3ZC87 P19858 F1N2F2 A0A3S5ZPB0 Q3T145 P33097 A0A3Q1M5R4 B3IVN4 B8Y898
GO:0005975	carbohydrate metabolic process	BP	4.04604e-05	0.00392172	1	A0A3Q1MGZ4	9	A6QLL8 Q3ZC87 A0A3Q1LRD1 F1N2F2 A0A3S5ZPB0 B3IVN4 Q2KJJ9 G5E5C8 E1BKJ4
GO:0044710	single-organism metabolic process	BP	5.58581e-05	0.00392172	3	A0A3Q1MGZ4 Q2KI84 Q2KJG4	21	A6QLL8 Q3ZC87 P19858 F1N2F2 A0A3S5ZPB0 Q3T145 P33097 A0A3Q1M5R4 B3IVN4 O77834 Q3MHL4 Q5E947 P48644 A0A3Q1MAU7 F1MNQ4 P55859 P00435 Q3T0Q4 B8Y898 G5E5C8 F1N2L9
GO:0006165	nucleoside diphosphate phosphorylation	BP	6.77457e-05	0.00392172	0		6	A6QLL8 Q3ZC87 F1N2F2 A0A3S5ZPB0 B3IVN4 Q3T0Q4
GO:0044712	single-organism catabolic process	BP	0.000120938	0.00444616	0		7	A6QLL8 Q3ZC87 F1N2F2 A0A3S5ZPB0 B3IVN4 Q3MHL4 A0A3Q1MAU7
GO:0015671	oxygen transport	BP	0.000150399	0.00444616	0		3	A0A1K0FUF3 D4QBB4 P01966
GO:0046496	nicotinamide nucleotide metabolic process	BP	0.00015361	0.00444616	0		6	A6QLL8 Q3ZC87 F1N2F2 A0A3S5ZPB0 B3IVN4 G5E5C8
GO:0006096	glycolytic process	BP	0.000541596	0.0105401	0		5	A6QLL8 Q3ZC87 F1N2F2 A0A3S5ZPB0 B3IVN4
GO:0032787	monocarboxylic acid metabolic process	BP	0.000566453	0.0105401	1	Q2KJG4	5	A6QLL8 Q3ZC87 F1N2F2 A0A3S5ZPB0 B3IVN4
GO:0009116	nucleoside metabolic process	BP	0.000767877	0.0122912	0		8	A6QLL8 Q3ZC87 F1N2F2 A0A3S5ZPB0 B3IVN4 Q3MHL4 P55859 Q3T0Q4
GO:0055086	nucleobase-containing small molecule metabolic process	BP	0.00112982	0.0173129	0		9	A6QLL8 Q3ZC87 F1N2F2 A0A3S5ZPB0 B3IVN4 Q3MHL4 P55859 Q3T0Q4 G5E5C8
GO:0044723	single-organism carbohydrate metabolic process	BP	0.00193649	0.0265503	1	A0A3Q1MGZ4	5	A6QLL8 Q3ZC87 F1N2F2 A0A3S5ZPB0 B3IVN4
GO:0046128	purine ribonucleoside metabolic process	BP	0.00233595	0.02928	0		7	A6QLL8 Q3ZC87 F1N2F2 A0A3S5ZPB0 B3IVN4 Q3MHL4 Q3T0Q4
GO:1901135	carbohydrate derivative metabolic process	BP	0.00256689	0.02928	0		9	A6QLL8 Q3ZC87 F1N2F2 A0A3S5ZPB0 B3IVN4 Q3MHL4 P55859 Q3T0Q4 G5E5C8
GO:0019693	ribose phosphate metabolic process	BP	0.00377724	0.037131	0		7	A6QLL8 Q3ZC87 F1N2F2 A0A3S5ZPB0 B3IVN4 Q3T0Q4 G5E5C8
GO:0016310	phosphorylation	BP	0.0046988	0.0453347	1	G5E518	7	A6QLL8 Q3ZC87 F1N2F2 A0A3S5ZPB0 B3IVN4 Q3T0Q4 A0A3Q1N191
GO:0009205	purine ribonucleoside triphosphate metabolic process	BP	0.00588606	0.0519769	0		6	A6QLL8 Q3ZC87 F1N2F2 A0A3S5ZPB0 B3IVN4 Q3T0Q4
GO:0006108	malate metabolic process	BP	0.00829774	0.0665095	0		2	Q3T145 B8Y898
GO:0006081	cellular aldehyde metabolic process	BP	0.00829774	0.0665095	0		2	A0A3Q1MAU7 G5E5C8
GO:0044699	single-organism process	BP	0.00866161	0.0683743	3	A0A3Q1MGZ4 Q2KI84 Q2KJG4	28	A6QLL8 Q3ZC87 P19858 A0A1K0FUF3 F1N2F2 A0A3S5ZPB0 D4QBB4 Q3T145 P33097 A0A3Q1M5R4 B3IVN4 O77834 Q3MHL4 P01966 Q5E947 P48644 A0A3Q1MAU7 F1MNQ4 P55859 P00435 Q3T0Q4 B8Y898 Q32KU9 F1N3V8 F1MTZ0 G5E5C8 F1N2L9 F1N2S1
GO:1901575	organic substance catabolic process	BP	0.00937917	0.0691169	0		8	A6QLL8 Q3ZC87 F1N2F2 A0A3S5ZPB0 B3IVN4 Q3MHL4 A0A3Q1MAU7 Q58DU5
GO:0009117	nucleotide metabolic process	BP	0.00969739	0.0691169	0		7	A6QLL8 Q3ZC87 F1N2F2 A0A3S5ZPB0 B3IVN4 Q3T0Q4 G5E5C8
GO:0009150	purine ribonucleotide metabolic process	BP	0.0121826	0.0755613	0		6	A6QLL8 Q3ZC87 F1N2F2 A0A3S5ZPB0 B3IVN4 Q3T0Q4
GO:0019220	regulation of phosphate metabolic process	BP	0.0160172	0.092722	0		2	F1MTZ0 A0A3Q1N191
GO:0044763	single-organism cellular process	BP	0.0228422	0.127966	3	A0A3Q1MGZ4 Q2KI84 Q2KJG4	21	A6QLL8 Q3ZC87 P19858 F1N2F2 A0A3S5ZPB0 Q3T145 P33097 A0A3Q1M5R4 B3IVN4 O77834 Q3MHL4 Q5E947 A0A3Q1MAU7 P55859 Q3T0Q4 B8Y898 Q32KU9 F1N3V8 F1MTZ0 G5E5C8 F1N2S1
GO:0006139	nucleobase-containing compound metabolic process	BP	0.0247812	0.136781	1	Q2KI84	9	A6QLL8 Q3ZC87 F1N2F2 A0A3S5ZPB0 B3IVN4 Q3MHL4 P55859 Q3T0Q4 G5E5C8
GO:0044282	small molecule catabolic process	BP	0.025769	0.136781	0		2	Q3MHL4 A0A3Q1MAU7
GO:0008152	metabolic process	BP	0.034604	0.163243	5	A0A3Q1MGZ4 Q2KI84 P11181 Q2KJG4 G5E518	31	A6QLL8 Q3ZC87 A0A3Q1LRD1 P19858 F1N2F2 A0A3S5ZPB0 Q3T145 P33097 A0A3Q1LMV5 A4IFG0 A0A3Q1M5R4 Q9N0V4 B3IVN4 O77834 Q2KJJ9 Q3MHL4 Q2KIV8 Q5E947 P48644 A0A3Q1MAU7 F1MNQ4 P55859 P00435 Q3T0Q4 B8Y898 F1MTZ0 G5E5C8 Q58DU5 F1N2L9 E1BKJ4 A0A3Q1N191
7 d vs.3.5 d
GO_ID	GO_Term	GO_Class	Pvalue	AdjustedPv	Up	Up_Prot_names	Down	Down_Prot_names
GO:0020037	heme binding	MF	2.61559e-06	0.000407746	0		4	A0A1K0FUF3 D4QBB4 P62894 P01966
GO:0019825	oxygen binding	MF	9.21459e-06	0.000407746	0		3	A0A1K0FUF3 D4QBB4 P01966
GO:0016829	lyase activity	MF	0.000154652	0.00165899	1	A6QR19	3	A6QLL8 Q3SZX4 A0A3S5ZPB0
GO:0004332	fructose-bisphosphate aldolase activity	MF	0.000455269	0.00322331	0		2	A6QLL8 A0A3S5ZPB0
GO:0005506	iron ion binding	MF	0.00134738	0.0076931	0		2	D4QBB4 P01966
GO:0004550	nucleoside diphosphate kinase activity	MF	0.0217066	0.0746032	0		1	Q3T0Q4
GO:0043565	sequence-specific DNA binding	MF	0.0217066	0.0746032	0		1	Q3T0V7
GO:0016836	hydro-lyase activity	MF	0.0221708	0.0747474	1	A6QR19	1	Q3SZX4
GO:0000287	magnesium ion binding	MF	0.0306089	0.102222	1	A6QR19	1	Q3ZC87
GO:0004743	pyruvate kinase activity	MF	0.0429579	0.120691	0		1	Q3ZC87
GO:0030955	potassium ion binding	MF	0.0429579	0.120691	0		1	Q3ZC87
GO:0004089	carbonate dehydratase activity	MF	0.0429579	0.120691	0		1	Q3SZX4
GO:0004864	protein phosphatase inhibitor activity	MF	0.0429579	0.120691	0		1	F1N3V8
GO:0003824	catalytic activity	MF	0.0480353	0.132848	2	A6QR19 Q2KI84	13	A6QLL8 Q3ZC87 Q3SZX4 A0A3S5ZPB0 Q3T145 P33097 A0A3Q1M5R4 Q9N0V4 O77834 P48644 Q3T0Q4 A0A3Q1M8I6 E1BP71
GO:0044445	cytosolic part	CC	0.00030406	0.00269651	1	A6QR19	2	D4QBB4 P01966
GO:0005833	hemoglobin complex	CC	0.000455269	0.00322331	0		2	D4QBB4 P01966
GO:0006165	nucleoside diphosphate phosphorylation	BP	8.70556e-06	0.000407746	1	A6QR19	4	A6QLL8 Q3ZC87 A0A3S5ZPB0 Q3T0Q4
GO:0015671	oxygen transport	BP	9.21459e-06	0.000407746	0		3	A0A1K0FUF3 D4QBB4 P01966
GO:0019752	carboxylic acid metabolic process	BP	1.24377e-05	0.000440296	2	A6QR19 Q2KI84	6	A6QLL8 Q3ZC87 A0A3S5ZPB0 Q3T145 P33097 A0A3Q1M5R4
GO:0044699	single-organism process	BP	2.47803e-05	0.00069737	2	A6QR19 Q2KI84	17	A6QLL8 Q3ZC87 A0A1K0FUF3 A0A3S5ZPB0 D4QBB4 Q3T145 P33097 A0A3Q1M5R4 O77834 P01966 P48644 Q3T0Q4 Q32KU9 F1N3V8 Q2HJ38 A0A0S1S470 E1BP71
GO:0044281	small molecule metabolic process	BP	2.56096e-05	0.00069737	2	A6QR19 Q2KI84	8	A6QLL8 Q3ZC87 A0A3S5ZPB0 Q3T145 P33097 A0A3Q1M5R4 Q3T0Q4 A0A0S1S470
GO:0009205	purine ribonucleoside triphosphate metabolic process	BP	3.73227e-05	0.00077719	1	A6QR19	5	A6QLL8 Q3ZC87 A0A3S5ZPB0 Q3T0Q4 A0A0S1S470
GO:0046128	purine ribonucleoside metabolic process	BP	7.55296e-05	0.00133687	1	A6QR19	5	A6QLL8 Q3ZC87 A0A3S5ZPB0 Q3T0Q4 A0A0S1S470
GO:0009150	purine ribonucleotide metabolic process	BP	8.8799e-05	0.00142886	1	A6QR19	5	A6QLL8 Q3ZC87 A0A3S5ZPB0 Q3T0Q4 A0A0S1S470
GO:0006096	glycolytic process	BP	0.000154652	0.00165899	1	A6QR19	3	A6QLL8 Q3ZC87 A0A3S5ZPB0
GO:0044710	single-organism metabolic process	BP	0.000172031	0.00173997	2	A6QR19 Q2KI84	11	A6QLL8 Q3ZC87 A0A3S5ZPB0 Q3T145 P33097 A0A3Q1M5R4 O77834 P48644 Q3T0Q4 A0A0S1S470 E1BP71
GO:0046034	ATP metabolic process	BP	0.000328946	0.00276429	1	A6QR19	4	A6QLL8 Q3ZC87 A0A3S5ZPB0 A0A0S1S470
GO:0044763	single-organism cellular process	BP	0.00114007	0.00672644	2	A6QR19 Q2KI84	12	A6QLL8 Q3ZC87 A0A3S5ZPB0 Q3T145 P33097 A0A3Q1M5R4 O77834 Q3T0Q4 Q32KU9 F1N3V8 Q2HJ38 A0A0S1S470
GO:0006139	nucleobase-containing compound metabolic process	BP	0.00229292	0.0122984	2	A6QR19 Q2KI84	5	A6QLL8 Q3ZC87 A0A3S5ZPB0 Q3T0Q4 A0A0S1S470
GO:0044765	single-organism transport	BP	0.00292494	0.0152269	0		4	A0A1K0FUF3 D4QBB4 P01966 A0A0S1S470
GO:1901575	organic substance catabolic process	BP	0.00640547	0.0306424	1	A6QR19	4	A6QLL8 Q3ZC87 A0A3S5ZPB0 A0A3Q1M8I6
GO:1901564	organonitrogen compound metabolic process	BP	0.012378	0.0569067	2	A6QR19 Q2KI84	6	A6QLL8 Q3ZC87 A0A3S5ZPB0 P33097 Q3T0Q4 A0A0S1S470
GO:0006183	GTP biosynthetic process	BP	0.0217066	0.0746032	0		1	Q3T0Q4
GO:0006228	UTP biosynthetic process	BP	0.0217066	0.0746032	0		1	Q3T0Q4
GO:0006241	CTP biosynthetic process	BP	0.0217066	0.0746032	0		1	Q3T0Q4
GO:0002062	chondrocyte differentiation	BP	0.0217066	0.0746032	0		1	Q32KU9
GO:0035988	chondrocyte proliferation	BP	0.0217066	0.0746032	0		1	Q32KU9
GO:0042246	tissue regeneration	BP	0.0217066	0.0746032	0		1	Q32KU9
GO:0009206	purine ribonucleoside triphosphate biosynthetic process	BP	0.0352349	0.111566	0		2	Q3T0Q4 A0A0S1S470
GO:0006810	transport	BP	0.0352977	0.111566	0		6	A0A1K0FUF3 D4QBB4 P01966 P10790 A0A0S1S470 Q3T133
