# Supplementary material for: Application of proteomics to understand the molecular mechanisms determining meat quality of beef muscles during postmortem aging
Source: PLoS One. 2021 Mar 1;16(3):e0246955. doi: 10.1371/journal.pone.0246955 (PMC7920376; doi:10.1371/journal.pone.0246955)
Supplement: S3 Table — (XLSX) [file pone.0246955.s006.xlsx]

## Sheet: h12.vs.h0.GO_Enrich.merge.updow
Application of proteomics to understand the molecular mechanisms behind meat quality of beef muscles during postmortem aging
Bin Yang, Xuejun Liu
S3 Table. KEGG pathways associated with the differentially expressed proteins between different time point at room temperature storage.
3.5 d vs. 0 d
MapID	MapTitle	Pvalue	AdjustedPv	x1	ProtID	Description
map04610	Complement and coagulation cascades	0.00512939	0.0820702	2	P34955 E1BMJ0	Alpha-1-antiproteinase,Uncharacterized protein
map04066	HIF-1 signaling pathway	0.0134172	0.107338	2	A6QR19 Q2T9Y3	ENO2 protein,Pyruvate dehydrogenase E1 component subunit alpha
map00010	Glycolysis / Gluconeogenesis	0.0278318	0.148437	2	A6QR19 Q2T9Y3	ENO2 protein,Pyruvate dehydrogenase E1 component subunit alpha
map03018	RNA degradation	0.0634867	0.151893	1	A6QR19	ENO2 protein
map05133	Pertussis	0.0771157	0.151893	1	E1BMJ0	Uncharacterized protein
map05230	Central carbon metabolism in cancer	0.0771157	0.151893	1	Q2T9Y3	Pyruvate dehydrogenase E1 component subunit alpha
map03015	mRNA surveillance pathway	0.0838661	0.151893	1	A7YWL9	GSPT1 protein
map04918	Thyroid hormone synthesis	0.0838661	0.151893	1	A0A140T897	Serum albumin
map01200	Carbon metabolism	0.08544	0.151893	2	A6QR19 Q2T9Y3	ENO2 protein,Pyruvate dehydrogenase E1 component subunit alpha
map03040	Spliceosome	0.116987	0.18718	1	Q08E38	Pre-mRNA-processing factor 19
map00620	Pyruvate metabolism	0.155373	0.215506	1	Q2T9Y3	Pyruvate dehydrogenase E1 component subunit alpha
map00020	Citrate cycle (TCA cycle)	0.16163	0.215506	1	Q2T9Y3	Pyruvate dehydrogenase E1 component subunit alpha
map04120	Ubiquitin mediated proteolysis	0.18626	0.229243	1	Q08E38	Pre-mRNA-processing factor 19
map04922	Glucagon signaling pathway	0.210268	0.240306	1	Q2T9Y3	Pyruvate dehydrogenase E1 component subunit alpha
map01230	Biosynthesis of amino acids	0.233666	0.249243	1	A6QR19	ENO2 protein
map01100	Metabolic pathways	1	1	2	A6QR19 Q2T9Y3	ENO2 protein,Pyruvate dehydrogenase E1 component subunit alpha
7 d vs. 0 d
MapID	MapTitle	Pvalue	AdjustedPv	x1	ProtID	Description
map00620	Pyruvate metabolism	2.48145e-05	0.00199334	8	Q3ZC87 P19858 Q3T145 A0A3Q1M5R4 B3IVN4 B8Y898 F1N2L9 P41500	Pyruvate kinase (Fragment),L-lactate dehydrogenase A chain,Malate dehydrogenase, cytoplasmic,L-lactate dehydrogenase B chain,M1-type pyruvate kinase (Fragment),Malic enzyme,4-trimethylaminobutyraldehyde dehydrogenase,Acylphosphatase-1
map00010	Glycolysis / Gluconeogenesis	3.48618e-05	0.00199334	10	A6QLL8 Q3ZC87 A0A3Q1LRD1 P19858 F1N2F2 A0A3S5ZPB0 A0A3Q1M5R4 B3IVN4 Q2KJJ9 F1N2L9	Fructose-bisphosphate aldolase,Pyruvate kinase (Fragment),Phosphoglucomutase-1,L-lactate dehydrogenase A chain,Phosphoglycerate mutase,Aldolase, fructose-bisphosphate C,L-lactate dehydrogenase B chain,M1-type pyruvate kinase (Fragment),Fructose-1,6-bisphosphatase isozyme 2,4-trimethylaminobutyraldehyde dehydrogenase
map01524	Platinum drug resistance	4.42964e-05	0.00199334	6	A0A3Q1LMV5 A4IFG0 Q9N0V4 P62894 Q2KIV8 Q2KJG4	Uncharacterized protein,GSTM1 protein,Glutathione S-transferase Mu 1,Cytochrome c,Glutathione S-transferase,Microsomal glutathione S-transferase 2
map00270	Cysteine and methionine metabolism	0.000130294	0.00439741	5	P19858 Q3T145 P33097 A0A3Q1M5R4 Q3MHL4	L-lactate dehydrogenase A chain,Malate dehydrogenase, cytoplasmic,Aspartate aminotransferase, cytoplasmic,L-lactate dehydrogenase B chain,Adenosylhomocysteinase
map00030	Pentose phosphate pathway	0.000372899	0.00850835	5	A6QLL8 A0A3Q1LRD1 A0A3S5ZPB0 Q2KJJ9 G5E5C8	Fructose-bisphosphate aldolase,Phosphoglucomutase-1,Aldolase, fructose-bisphosphate C,Fructose-1,6-bisphosphatase isozyme 2,Transaldolase
map00480	Glutathione metabolism	0.000378149	0.00850835	6	A0A3Q1LMV5 A4IFG0 Q9N0V4 Q2KIV8 P00435 Q2KJG4	Uncharacterized protein,GSTM1 protein,Glutathione S-transferase Mu 1,Glutathione S-transferase,Glutathione peroxidase 1,Microsomal glutathione S-transferase 2
map01200	Carbon metabolism	0.000490117	0.00945225	12	A6QLL8 Q3ZC87 F1N2F2 A0A3S5ZPB0 Q3T145 P33097 B3IVN4 Q2KJJ9 A0A3Q1MAU7 B8Y898 G5E5C8 A0A3Q1MGZ4	Fructose-bisphosphate aldolase,Pyruvate kinase (Fragment),Phosphoglycerate mutase,Aldolase, fructose-bisphosphate C,Malate dehydrogenase, cytoplasmic,Aspartate aminotransferase, cytoplasmic,M1-type pyruvate kinase (Fragment),Fructose-1,6-bisphosphatase isozyme 2,S-formylglutathione hydrolase,Malic enzyme,Transaldolase,Triokinase/FMN cyclase
map00982	Drug metabolism - cytochrome P450	0.000578275	0.00975839	5	A0A3Q1LMV5 A4IFG0 Q9N0V4 Q2KIV8 Q2KJG4	Uncharacterized protein,GSTM1 protein,Glutathione S-transferase Mu 1,Glutathione S-transferase,Microsomal glutathione S-transferase 2
map00051	Fructose and mannose metabolism	0.00116974	0.0150825	4	A6QLL8 A0A3S5ZPB0 Q2KJJ9 A0A3Q1MGZ4	Fructose-bisphosphate aldolase,Aldolase, fructose-bisphosphate C,Fructose-1,6-bisphosphatase isozyme 2,Triokinase/FMN cyclase
map00980	Metabolism of xenobiotics by cytochrome P450	0.00122894	0.0150825	5	A0A3Q1LMV5 A4IFG0 Q9N0V4 Q2KIV8 Q2KJG4	Uncharacterized protein,GSTM1 protein,Glutathione S-transferase Mu 1,Glutathione S-transferase,Microsomal glutathione S-transferase 2
map05204	Chemical carcinogenesis	0.00122894	0.0150825	5	A0A3Q1LMV5 A4IFG0 Q9N0V4 Q2KIV8 Q2KJG4	Uncharacterized protein,GSTM1 protein,Glutathione S-transferase Mu 1,Glutathione S-transferase,Microsomal glutathione S-transferase 2
map04922	Glucagon signaling pathway	0.00199165	0.022406	7	Q3ZC87 P19858 F1N2F2 A0A3Q1M5R4 B3IVN4 Q2LL38 Q58DK1	Pyruvate kinase (Fragment),L-lactate dehydrogenase A chain,Phosphoglycerate mutase,L-lactate dehydrogenase B chain,M1-type pyruvate kinase (Fragment),5-AMP-activated protein kinase subunit gamma-3,Carnitine O-palmitoyltransferase 1, muscle isoform
map05225	Hepatocellular carcinoma	0.00230675	0.0239548	5	A0A3Q1LMV5 A4IFG0 Q9N0V4 Q2KIV8 Q2KJG4	Uncharacterized protein,GSTM1 protein,Glutathione S-transferase Mu 1,Glutathione S-transferase,Microsomal glutathione S-transferase 2
map01230	Biosynthesis of amino acids	0.00408352	0.0393768	7	A6QLL8 Q3ZC87 F1N2F2 A0A3S5ZPB0 P33097 B3IVN4 G5E5C8	Fructose-bisphosphate aldolase,Pyruvate kinase (Fragment),Phosphoglycerate mutase,Aldolase, fructose-bisphosphate C,Aspartate aminotransferase, cytoplasmic,M1-type pyruvate kinase (Fragment),Transaldolase
map03320	PPAR signaling pathway	0.00964883	0.0859446	4	P07107 P10790 P55052 Q58DK1	Acyl-CoA-binding protein,Fatty acid-binding protein, heart,Fatty acid-binding protein 5,Carnitine O-palmitoyltransferase 1, muscle isoform
map05144	Malaria	0.010186	0.0859446	2	D4QBB4 P01966	Globin A1,Hemoglobin subunit alpha
map05143	African trypanosomiasis	0.0132525	0.10524	3	D4QBB4 P01966 G3N0V0	Globin A1,Hemoglobin subunit alpha,Uncharacterized protein
map00230	Purine metabolism	0.0219874	0.164905	5	Q3ZC87 A0A3Q1LRD1 B3IVN4 P55859 Q3T0Q4	Pyruvate kinase (Fragment),Phosphoglucomutase-1,M1-type pyruvate kinase (Fragment),Purine nucleoside phosphorylase,Nucleoside diphosphate kinase B
map05230	Central carbon metabolism in cancer	0.0238852	0.169711	3	Q3ZC87 F1N2F2 B3IVN4	Pyruvate kinase (Fragment),Phosphoglycerate mutase,M1-type pyruvate kinase (Fragment)
map05418	Fluid shear stress and atherosclerosis	0.0290711	0.177674	5	A0A3Q1LMV5 A4IFG0 Q9N0V4 Q2KIV8 Q2KJG4	Uncharacterized protein,GSTM1 protein,Glutathione S-transferase Mu 1,Glutathione S-transferase,Microsomal glutathione S-transferase 2
map00240	Pyrimidine metabolism	0.0313959	0.177674	2	P55859 Q3T0Q4	Purine nucleoside phosphorylase,Nucleoside diphosphate kinase B
map05320	Autoimmune thyroid disease	0.0313959	0.177674	2	G3N0V0 A0A3Q1MN61	Uncharacterized protein,Uncharacterized protein
map05330	Allograft rejection	0.0313959	0.177674	2	G3N0V0 A0A3Q1MN61	Uncharacterized protein,Uncharacterized protein
map01100	Metabolic pathways	0.0315865	0.177674	24	A6QLL8 Q3ZC87 A0A3Q1LRD1 P19858 F1N2F2 A0A3S5ZPB0 Q3T145 P33097 A0A3Q1M5R4 B3IVN4 O77834 Q2KJJ9 Q3MHL4 P62894 P48644 P55859 Q3T0Q4 B8Y898 G5E5C8 F1N2L9 F1MFF5 A0A3Q1MGZ4 E1BKJ4 P11181	Fructose-bisphosphate aldolase,Pyruvate kinase (Fragment),Phosphoglucomutase-1,L-lactate dehydrogenase A chain,Phosphoglycerate mutase,Aldolase, fructose-bisphosphate C,Malate dehydrogenase, cytoplasmic,Aspartate aminotransferase, cytoplasmic,L-lactate dehydrogenase B chain,M1-type pyruvate kinase (Fragment),Peroxiredoxin-6,Fructose-1,6-bisphosphatase isozyme 2,Adenosylhomocysteinase,Cytochrome c…
7 d vs. 3.5 d
MapID	MapTitle	Pvalue	AdjustedPv	x1	ProtID	Description
map05143	African trypanosomiasis	0.00115606	0.0404944	3	D4QBB4 P01966 G3N0V0	Globin A1,Hemoglobin subunit alpha,Uncharacterized protein
map00270	Cysteine and methionine metabolism	0.00162333	0.0404944	3	Q3T145 P33097 A0A3Q1M5R4	Malate dehydrogenase, cytoplasmic,Aspartate aminotransferase, cytoplasmic,L-lactate dehydrogenase B chain
map01230	Biosynthesis of amino acids	0.00165825	0.0404944	5	A6QLL8 Q3ZC87 A0A3S5ZPB0 A6QR19 P33097	Fructose-bisphosphate aldolase,Pyruvate kinase (Fragment),Aldolase, fructose-bisphosphate C,ENO2 protein,Aspartate aminotransferase, cytoplasmic
map05144	Malaria	0.00189244	0.0404944	2	D4QBB4 P01966	Globin A1,Hemoglobin subunit alpha
map00010	Glycolysis / Gluconeogenesis	0.00213128	0.0404944	5	A6QLL8 Q3ZC87 A0A3S5ZPB0 A6QR19 A0A3Q1M5R4	Fructose-bisphosphate aldolase,Pyruvate kinase (Fragment),Aldolase, fructose-bisphosphate C,ENO2 protein,L-lactate dehydrogenase B chain
map01200	Carbon metabolism	0.00679709	0.107621	6	A6QLL8 Q3ZC87 A0A3S5ZPB0 A6QR19 Q3T145 P33097	Fructose-bisphosphate aldolase,Pyruvate kinase (Fragment),Aldolase, fructose-bisphosphate C,ENO2 protein,Malate dehydrogenase, cytoplasmic,Aspartate aminotransferase, cytoplasmic
map01100	Metabolic pathways	0.0141308	0.191775	13	A6QLL8 Q3ZC87 A0A3S5ZPB0 A6QR19 Q3T145 P33097 A0A3Q1M5R4 O77834 P62894 P48644 Q3T0Q4 A0A0S1S470 E1BP71	Fructose-bisphosphate aldolase,Pyruvate kinase (Fragment),Aldolase, fructose-bisphosphate C,ENO2 protein,Malate dehydrogenase, cytoplasmic,Aspartate aminotransferase, cytoplasmic,L-lactate dehydrogenase B chain,Peroxiredoxin-6,Cytochrome c,Retinal dehydrogenase 1,Nucleoside diphosphate kinase B,ATP synthase subunit a,Uncharacterized protein
map00620	Pyruvate metabolism	0.0191677	0.21786	3	Q3ZC87 Q3T145 A0A3Q1M5R4	Pyruvate kinase (Fragment),Malate dehydrogenase, cytoplasmic,L-lactate dehydrogenase B chain
map00051	Fructose and mannose metabolism	0.0206394	0.21786	2	A6QLL8 A0A3S5ZPB0	Fructose-bisphosphate aldolase,Aldolase, fructose-bisphosphate C
map04115	p53 signaling pathway	0.0258264	0.245351	1	P62894	Cytochrome c
map00030	Pentose phosphate pathway	0.0360834	0.31163	2	A6QLL8 A0A3S5ZPB0	Fructose-bisphosphate aldolase,Aldolase, fructose-bisphosphate C
map01524	Platinum drug resistance	0.041976	0.33231	2	Q9N0V4 P62894	Glutathione S-transferase Mu 1,Cytochrome c
map00400	Phenylalanine, tyrosine and tryptophan biosynthesis	0.0510119	0.372779	1	P33097	Aspartate aminotransferase, cytoplasmic
map00830	Retinol metabolism	0.0755716	0.402516	1	P48644	Retinal dehydrogenase 1
map00920	Sulfur metabolism	0.0755716	0.402516	1	P62894	Cytochrome c
map04215	Apoptosis - multiple species	0.0755716	0.402516	1	P62894	Cytochrome c
map04913	Ovarian steroidogenesis	0.0755716	0.402516	1	E1BP71	Uncharacterized protein
map05416	Viral myocarditis	0.0837455	0.402516	2	P62894 G3N0V0	Cytochrome c,Uncharacterized protein
map00140	Steroid hormone biosynthesis	0.0995206	0.402516	1	E1BP71	Uncharacterized protein
